# Supplementary material for: Diagnosis of Wilson Disease and Its Phenotypes by Using Artificial Intelligence
Source: Biomolecules. 2021 Aug 20;11(8):1243. doi: 10.3390/biom11081243 (PMC8394607; doi:10.3390/biom11081243)
Supplement: Supplementary file 1 [file biomolecules-11-01243-s001.zip]

Archive with 1 entries (1 files):
- biomolecules-1338897-supplementary.pdf
